# Supplementary material for: Resting-State Functional Connectivity Profile of Insular Subregions
Source: Brain Sci. 2024 Jul 25;14(8):742. doi: 10.3390/brainsci14080742 (PMC11352390; doi:10.3390/brainsci14080742)
Supplement: Supplementary file 1 [file brainsci-14-00742-s001.zip]

Archive with 1 entries (1 files):
- brainsci-3091005-supplementary.pdf
